# Supplementary material for: Electrical Conductivities of Narrow-Bandgap Polymers with Two Types of π-Conjugated Post-Crosslinking
Source: Polymers (Basel). 2022 Jun 17;14(12):2472. doi: 10.3390/polym14122472 (PMC9229259; doi:10.3390/polym14122472)
Supplement: Supplementary file 1 [file polymers-14-02472-s001.zip]

Archive with 1 entries (1 files):
- polymers-1743401-supplementary.pdf
